# Supplementary material for: A Hybrid One-Way ANOVA Approach for the Robust and Efficient Estimation of Differential Gene Expression with Multiple Patterns
Source: PLoS One. 2015 Sep 28;10(9):e0138810. doi: 10.1371/journal.pone.0138810 (PMC4587675; doi:10.1371/journal.pone.0138810)
Supplement: S2 File — Gene Ontology analysis information. (XLS) [file pone.0138810.s008.xls]

## Sheet: final_sig_file_1416067883
GO (Gene Ontology) Pathways for New 8 DE genes
biological process---positive regulation of muscle cell differentiation ---GO:0051149
C=56; O=2; E=0.04; R=52.25; rawP=0.0006; adjP=0.1140
Index	UserID	Gene Symbol	Gene Name	EntrezGene	Ensembl
1	EIF5A	EIF5A	eukaryotic translation initiation factor 5A	1984	ENSG00000132507
2	MEF2C	MEF2C	myocyte enhancer factor 2C	4208	ENSG00000081189
biological process---immune response-regulating cell surface receptor signaling pathway ---GO:0002768
C=142; O=2; E=0.10; R=20.61; rawP=0.0040; adjP=0.1267
Index	UserID	Gene Symbol	Gene Name	EntrezGene	Ensembl
1	HLA-DQB1	HLA-DQB1	major histocompatibility complex, class II, DQ beta 1	3119	ENSG00000179344
2	MEF2C	MEF2C	myocyte enhancer factor 2C	4208	ENSG00000081189
biological process---antigen receptor-mediated signaling pathway---GO:0050851
C=122; O=2; E=0.08; R=23.98; rawP=0.0030; adjP=0.1267
Index	UserID	Gene Symbol	Gene Name	EntrezGene	Ensembl
1	HLA-DQB1	HLA-DQB1	major histocompatibility complex, class II, DQ beta 1	3119	ENSG00000179344
2	MEF2C	MEF2C	myocyte enhancer factor 2C	4208	ENSG00000081189
biological process---regulation of muscle cell differentiation---GO:0051147
C=104; O=2; E=0.07; R=28.13; rawP=0.0022; adjP=0.1267
Index	UserID	Gene Symbol	Gene Name	EntrezGene	Ensembl
1	EIF5A	EIF5A	eukaryotic translation initiation factor 5A	1984	ENSG00000132507
2	MEF2C	MEF2C	myocyte enhancer factor 2C	4208	ENSG00000081189
biological process---humoral immune response---GO:0006959
C=124; O=2; E=0.08; R=23.60; rawP=0.0031; adjP=0.1267
Index	UserID	Gene Symbol	Gene Name	EntrezGene	Ensembl
1	HLA-DQB1	HLA-DQB1	major histocompatibility complex, class II, DQ beta 1	3119	ENSG00000179344
2	MEF2C	MEF2C	myocyte enhancer factor 2C	4208	ENSG00000081189
biological process---immune response-activating cell surface receptor signaling pathway---GO:0002429
C=131; O=2; E=0.09; R=22.34; rawP=0.0034; adjP=0.1267
Index	UserID	Gene Symbol	Gene Name	EntrezGene	Ensembl
1	HLA-DQB1	HLA-DQB1	major histocompatibility complex, class II, DQ beta 1	3119	ENSG00000179344
2	MEF2C	MEF2C	myocyte enhancer factor 2C	4208	ENSG00000081189
biological process ----adaptive immune response based on somatic recombination of immune receptors built from immunoglobulin superfamily domains ---GO:0002460
C=192; O=2; E=0.13; R=15.24; rawP=0.0072; adjP=0.1475
Index	UserID	Gene Symbol	Gene Name	EntrezGene	Ensembl
1	HLA-DQB1	HLA-DQB1	major histocompatibility complex, class II, DQ beta 1	3119	ENSG00000179344
2	MEF2C	MEF2C	myocyte enhancer factor 2C	4208	ENSG00000081189
biological process---carboxylic acid biosynthetic process---GO:0046394
C=263; O=2; E=0.18; R=11.13; rawP=0.0132; adjP=0.1475
Index	UserID	Gene Symbol	Gene Name	EntrezGene	Ensembl
1	EIF5A	EIF5A	eukaryotic translation initiation factor 5A	1984	ENSG00000132507
2	DPYD	DPYD	dihydropyrimidine dehydrogenase	1806	ENSG00000188641
biological process---response to metal ion---GO:0010038
C=259; O=2; E=0.18; R=11.30; rawP=0.0128; adjP=0.1475
Index	UserID	Gene Symbol	Gene Name	EntrezGene	Ensembl
1	ABAT	ABAT	4-aminobutyrate aminotransferase	18	ENSG00000183044
2	MEF2C	MEF2C	myocyte enhancer factor 2C	4208	ENSG00000081189
biological process---positive regulation of lymphocyte activation---GO:0051251
C=214; O=2; E=0.15; R=13.67; rawP=0.0089; adjP=0.1475
Index	UserID	Gene Symbol	Gene Name	EntrezGene	Ensembl
1	HLA-DQB1	HLA-DQB1	major histocompatibility complex, class II, DQ beta 1	3119	ENSG00000179344
2	MEF2C	MEF2C	myocyte enhancer factor 2C	4208	ENSG00000081189
molecular function---phosphatase activity---GO:0016791
C=262; O=2; E=0.15; R=12.96; rawP=0.0097; adjP=0.1113
Index	UserID	Gene Symbol	Gene Name	EntrezGene	Ensembl
1	PFKFB3	PFKFB3	6-phosphofructo-2-kinase/fructose-2,6-biphosphatase 3	5209	ENSG00000170525
2	PPM1B	PPM1B	protein phosphatase, Mg2+/Mn2+ dependent, 1B	5495	ENSG00000138032
molecular function---protein dimerization activity---GO:0046983
C=972; O=3; E=0.57; R=5.24; rawP=0.0161; adjP=0.1113
Index	UserID	Gene Symbol	Gene Name	EntrezGene	Ensembl
1	ABAT	ABAT	4-aminobutyrate aminotransferase	18	ENSG00000183044
2	DPYD	DPYD	dihydropyrimidine dehydrogenase	1806	ENSG00000188641
3	MEF2C	MEF2C	myocyte enhancer factor 2C	4208	ENSG00000081189
molecular function---phosphoric ester hydrolase activity---GO:0042578
C=359; O=2; E=0.21; R=9.46; rawP=0.0178; adjP=0.1113
Index	UserID	Gene Symbol	Gene Name	EntrezGene	Ensembl
1	PFKFB3	PFKFB3	6-phosphofructo-2-kinase/fructose-2,6-biphosphatase 3	5209	ENSG00000170525
2	PPM1B	PPM1B	protein phosphatase, Mg2+/Mn2+ dependent, 1B	5495	ENSG00000138032
molecular function---cofactor binding---GO:0048037
C=262; O=2; E=0.15; R=12.96; rawP=0.0097; adjP=0.1113
Index	UserID	Gene Symbol	Gene Name	EntrezGene	Ensembl
1	ABAT	ABAT	4-aminobutyrate aminotransferase	18	ENSG00000183044
2	DPYD	DPYD	dihydropyrimidine dehydrogenase	1806	ENSG00000188641
molecular function---protein homodimerization activity---GO:0042803
C=571; O=2; E=0.34; R=5.95; rawP=0.0421; adjP=0.2105
Index	UserID	Gene Symbol	Gene Name	EntrezGene	Ensembl
1	ABAT	ABAT	4-aminobutyrate aminotransferase	18	ENSG00000183044
2	DPYD	DPYD	dihydropyrimidine dehydrogenase	1806	ENSG00000188641
molecular function---hydrolase activity, acting on ester bonds---GO:0016788
C=759; O=2; E=0.45; R=4.47; rawP=0.0703; adjP=0.2750
Index	UserID	Gene Symbol	Gene Name	EntrezGene	Ensembl
1	PFKFB3	PFKFB3	6-phosphofructo-2-kinase/fructose-2,6-biphosphatase 3	5209	ENSG00000170525
2	PPM1B	PPM1B	protein phosphatase, Mg2+/Mn2+ dependent, 1B	5495	ENSG00000138032
molecular function---identical protein binding---GO:0042802
C=863; O=2; E=0.51; R=3.94; rawP=0.0880; adjP=0.2750
Index	UserID	Gene Symbol	Gene Name	EntrezGene	Ensembl
1	ABAT	ABAT	4-aminobutyrate aminotransferase	18	ENSG00000183044
2	DPYD	DPYD	dihydropyrimidine dehydrogenase	1806	ENSG00000188641
molecular function---RNA binding ---GO:0003723
C=854; O=2; E=0.50; R=3.98; rawP=0.0865; adjP=0.2750
Index	UserID	Gene Symbol	Gene Name	EntrezGene	Ensembl
1	EIF5A	EIF5A	eukaryotic translation initiation factor 5A	1984	ENSG00000132507
2	MEF2C	MEF2C	myocyte enhancer factor 2C	4208	ENSG00000081189
molecular function---enzyme binding---GO:0019899
C=1086; O=2; E=0.64; R=3.13; rawP=0.1302; adjP=0.3617
Index	UserID	Gene Symbol	Gene Name	EntrezGene	Ensembl
1	ABAT	ABAT	4-aminobutyrate aminotransferase	18	ENSG00000183044
2	CENPJ	CENPJ	centromere protein J	55835	ENSG00000151849
molecular function ---heterocyclic compound binding---GO:1901363
C=5391; O=5; E=3.17; R=1.58; rawP=0.1763; adjP=0.3675
Index	UserID	Gene Symbol	Gene Name	EntrezGene	Ensembl
1	PFKFB3	PFKFB3	6-phosphofructo-2-kinase/fructose-2,6-biphosphatase 3	5209	ENSG00000170525
2	EIF5A	EIF5A	eukaryotic translation initiation factor 5A	1984	ENSG00000132507
3	ABAT	ABAT	4-aminobutyrate aminotransferase	18	ENSG00000183044
4	DPYD	DPYD	dihydropyrimidine dehydrogenase	1806	ENSG00000188641
5	MEF2C	MEF2C	myocyte enhancer factor 2C	4208	ENSG00000081189
cellular component ---nuclear speck ---GO:0016607
C=148; O=2; E=0.11; R=17.73; rawP=0.0055; adjP=0.2090
Index	UserID	Gene Symbol	Gene Name	EntrezGene	Ensembl
1	SF3B1	SF3B1	splicing factor 3b, subunit 1, 155kDa	23451	ENSG00000115524
2	MEF2C	MEF2C	myocyte enhancer factor 2C	4208	ENSG00000081189
cellular component---nuclear body ---GO:0016604
C=274; O=2; E=0.21; R=9.57; rawP=0.0179; adjP=0.3205
Index	UserID	Gene Symbol	Gene Name	EntrezGene	Ensembl
1	SF3B1	SF3B1	splicing factor 3b, subunit 1, 155kDa	23451	ENSG00000115524
2	MEF2C	MEF2C	myocyte enhancer factor 2C	4208	ENSG00000081189
cellular component---cytosol---GO:0005829
C=2372; O=5; E=1.81; R=2.77; rawP=0.0253; adjP=0.3205
Index	UserID	Gene Symbol	Gene Name	EntrezGene	Ensembl
1	PFKFB3	PFKFB3	6-phosphofructo-2-kinase/fructose-2,6-biphosphatase 3	5209	ENSG00000170525
2	EIF5A	EIF5A	eukaryotic translation initiation factor 5A	1984	ENSG00000132507
3	DPYD	DPYD	dihydropyrimidine dehydrogenase	1806	ENSG00000188641
4	PPM1B	PPM1B	protein phosphatase, Mg2+/Mn2+ dependent, 1B	5495	ENSG00000138032
5	CENPJ	CENPJ	centromere protein J	55835	ENSG00000151849
cellular component---nuclear outer membrane-endoplasmic reticulum membrane network---GO:0042175
C=789; O=2; E=0.60; R=3.33; rawP=0.1191; adjP=0.4384
Index	UserID	Gene Symbol	Gene Name	EntrezGene	Ensembl
1	EIF5A	EIF5A	eukaryotic translation initiation factor 5A	1984	ENSG00000132507
2	HLA-DQB1	HLA-DQB1	major histocompatibility complex, class II, DQ beta 1	3119	ENSG00000179344
cellular component---intracellular part---GO:0044424
C=12237; O=12; E=9.33; R=1.29; rawP=0.0817; adjP=0.4384
Index	UserID	Gene Symbol	Gene Name	EntrezGene	Ensembl
1	EIF5A	EIF5A	eukaryotic translation initiation factor 5A	1984	ENSG00000132507
2	NBPF8	NBPF8	neuroblastoma breakpoint family, member 8	728841	NULL
3	HLA-DQB1	HLA-DQB1	major histocompatibility complex, class II, DQ beta 1	3119	ENSG00000179344
4	SF3B1	SF3B1	splicing factor 3b, subunit 1, 155kDa	23451	ENSG00000115524
5	CENPJ	CENPJ	centromere protein J	55835	ENSG00000151849
6	NBPF10	NBPF10	neuroblastoma breakpoint family, member 10	100132406	ENSG00000163386
7	PFKFB3	PFKFB3	6-phosphofructo-2-kinase/fructose-2,6-biphosphatase 3	5209	ENSG00000170525
8	DPYD	DPYD	dihydropyrimidine dehydrogenase	1806	ENSG00000188641
9	ABAT	ABAT	4-aminobutyrate aminotransferase	18	ENSG00000183044
10	PPM1B	PPM1B	protein phosphatase, Mg2+/Mn2+ dependent, 1B	5495	ENSG00000138032
11	TC2N	TC2N	tandem C2 domains, nuclear	123036	ENSG00000165929
12	MEF2C	MEF2C	myocyte enhancer factor 2C	4208	ENSG00000081189
cellular component---cytoplasm---GO:0005737
C=9130; O=10; E=6.96; R=1.44; rawP=0.0765; adjP=0.4384
Index	UserID	Gene Symbol	Gene Name	EntrezGene	Ensembl
1	EIF5A	EIF5A	eukaryotic translation initiation factor 5A	1984	ENSG00000132507
2	NBPF8	NBPF8	neuroblastoma breakpoint family, member 8	728841	NULL
3	HLA-DQB1	HLA-DQB1	major histocompatibility complex, class II, DQ beta 1	3119	ENSG00000179344
4	CENPJ	CENPJ	centromere protein J	55835	ENSG00000151849
5	NBPF10	NBPF10	neuroblastoma breakpoint family, member 10	100132406	ENSG00000163386
6	PFKFB3	PFKFB3	6-phosphofructo-2-kinase/fructose-2,6-biphosphatase 3	5209	ENSG00000170525
7	DPYD	DPYD	dihydropyrimidine dehydrogenase	1806	ENSG00000188641
8	ABAT	ABAT	4-aminobutyrate aminotransferase	18	ENSG00000183044
9	PPM1B	PPM1B	protein phosphatase, Mg2+/Mn2+ dependent, 1B	5495	ENSG00000138032
10	MEF2C	MEF2C	myocyte enhancer factor 2C	4208	ENSG00000081189
cellular component---intracellular---GO:0005622
C=12564; O=12; E=9.58; R=1.25; rawP=0.1063; adjP=0.4384
Index	UserID	Gene Symbol	Gene Name	EntrezGene	Ensembl
1	EIF5A	EIF5A	eukaryotic translation initiation factor 5A	1984	ENSG00000132507
2	NBPF8	NBPF8	neuroblastoma breakpoint family, member 8	728841	NULL
3	HLA-DQB1	HLA-DQB1	major histocompatibility complex, class II, DQ beta 1	3119	ENSG00000179344
4	SF3B1	SF3B1	splicing factor 3b, subunit 1, 155kDa	23451	ENSG00000115524
5	CENPJ	CENPJ	centromere protein J	55835	ENSG00000151849
6	NBPF10	NBPF10	neuroblastoma breakpoint family, member 10	100132406	ENSG00000163386
7	PFKFB3	PFKFB3	6-phosphofructo-2-kinase/fructose-2,6-biphosphatase 3	5209	ENSG00000170525
8	DPYD	DPYD	dihydropyrimidine dehydrogenase	1806	ENSG00000188641
9	ABAT	ABAT	4-aminobutyrate aminotransferase	18	ENSG00000183044
10	PPM1B	PPM1B	protein phosphatase, Mg2+/Mn2+ dependent, 1B	5495	ENSG00000138032
11	TC2N	TC2N	tandem C2 domains, nuclear	123036	ENSG00000165929
12	MEF2C	MEF2C	myocyte enhancer factor 2C	4208	ENSG00000081189
cellular component---protein complex ---GO:0043234
C=3278; O=5; E=2.50; R=2.00; rawP=0.0861; adjP=0.4384
Index	UserID	Gene Symbol	Gene Name	EntrezGene	Ensembl
1	EIF5A	EIF5A	eukaryotic translation initiation factor 5A	1984	ENSG00000132507
2	ABAT	ABAT	4-aminobutyrate aminotransferase	18	ENSG00000183044
3	HLA-DQB1	HLA-DQB1	major histocompatibility complex, class II, DQ beta 1	3119	ENSG00000179344
4	CENPJ	CENPJ	centromere protein J	55835	ENSG00000151849
5	MEF2C	MEF2C	myocyte enhancer factor 2C	4208	ENSG00000081189
cellular component ---nucleoplasm part---GO:0044451
C=820; O=2; E=0.63; R=3.20; rawP=0.1269; adjP=0.4384
Index	UserID	Gene Symbol	Gene Name	EntrezGene	Ensembl
1	SF3B1	SF3B1	splicing factor 3b, subunit 1, 155kDa	23451	ENSG00000115524
2	MEF2C	MEF2C	myocyte enhancer factor 2C	4208	ENSG00000081189
cellular component---macromolecular complex ---GO:0032991
C=3864; O=6; E=2.95; R=2.04; rawP=0.0526; adjP=0.4384
Index	UserID	Gene Symbol	Gene Name	EntrezGene	Ensembl
1	EIF5A	EIF5A	eukaryotic translation initiation factor 5A	1984	ENSG00000132507
2	ABAT	ABAT	4-aminobutyrate aminotransferase	18	ENSG00000183044
3	HLA-DQB1	HLA-DQB1	major histocompatibility complex, class II, DQ beta 1	3119	ENSG00000179344
4	SF3B1	SF3B1	splicing factor 3b, subunit 1, 155kDa	23451	ENSG00000115524
5	CENPJ	CENPJ	centromere protein J	55835	ENSG00000151849
6	MEF2C	MEF2C	myocyte enhancer factor 2C	4208	ENSG00000081189
C: the number of reference genes in the category
O: the number of genes in the gene set and also in the category
E: the expected number in the category
R: ratio of enrichment
rawP: p value from hypergeometric test
adjP: p value adjusted by the multiple test adjustment
