# Supplementary material for: A Hybrid One-Way ANOVA Approach for the Robust and Efficient Estimation of Differential Gene Expression with Multiple Patterns
Source: PLoS One. 2015 Sep 28;10(9):e0138810. doi: 10.1371/journal.pone.0138810 (PMC4587675; doi:10.1371/journal.pone.0138810)
Supplement: S3 File — KEGG analysis information. (XLS) [file pone.0138810.s009.xls]

## Sheet: final_sig_kegg_file_1416067883
KEGG (Kyoto Encyclopedia of Genes and Genomes) Pathways for New 8 DE genes
KEGG pathway ---beta-Alanine metabolism---hsa00410
C=22; O=2; E=0.01; R=261.38; rawP=2.60e-05; adjP=7.80e-05
Index	UserID	Gene Symbol	Gene Name	EntrezGene	Ensembl
1	DPYD	DPYD	dihydropyrimidine dehydrogenase	1806	ENSG00000188641
2	ABAT	ABAT	4-aminobutyrate aminotransferase	18	ENSG00000183044
KEGG pathway---MAPK signaling pathway--- hsa04010
C=268; O=2; E=0.09; R=21.46; rawP=0.0038; adjP=0.0057
Index	UserID	Gene Symbol	Gene Name	EntrezGene	Ensembl
1	PPM1B	PPM1B	protein phosphatase, Mg2+/Mn2+ dependent, 1B	5495	ENSG00000138032
2	MEF2C	MEF2C	myocyte enhancer factor 2C	4208	ENSG00000081189
KEGG pathway ---Metabolic pathways---hsa01100
C=1130; O=2; E=0.39; R=5.09; rawP=0.0575; adjP=0.0575
Index	UserID	Gene Symbol	Gene Name	EntrezGene	Ensembl
1	DPYD	DPYD	dihydropyrimidine dehydrogenase	1806	ENSG00000188641
2	ABAT	ABAT	4-aminobutyrate aminotransferase	18	ENSG00000183044
C: the number of reference genes in the category
O: the number of genes in the gene set and also in the category
E: the expected number in the category
R: ratio of enrichment
rawP: p value from hypergeometric test
adjP: p value adjusted by the multiple test adjustment
